# Supplementary material for: The mediating effects of hope on the relationships of social support and self-esteem with psychological resilience in patients with stroke
Source: BMC Psychiatry. 2024 May 7;24:340. doi: 10.1186/s12888-024-05744-w (PMC11075303; doi:10.1186/s12888-024-05744-w)
Supplement: Supplementary file 1 — Supplementary Material 1: The results of collinearity diagnostics [file 12888_2024_5744_MOESM1_ESM.xlsx]

## Sheet: Sheet1
Collinearity Diagnostics
Model			Tolerance	VIF	Eigenvalue	Condition index	Variance proportions
							Constant	Religious belief	Unmarried	Married	Divorce	Widowed	Primary school and below	Junior high school, senior high school or technical secondary school	<1500	1500-3000	No	One kind	Social support	Self-esteem	Hope
1		Constant			6.49185	1	0.000122095	0.000577568	0.000260956	0.00029563	0.000229609	0.000182133	0.00155579	0.00398457	0.0024534	0.00352391	0.000637568	0.00579548	0.00062363	0.000342474
		Religious belief	0.88786	1.1263	1.44653	2.11846	4.69475e-08	1.41684e-05	0.000843527	0.000136393	0.0194007	3.27352e-05	0.159032	0.0230396	0.09482	0.00434052	0.0190506	0.00359994	6.97009e-05	1.72989e-05
	Marital status	Unmarried	0.151416	6.60434	1.22617	2.30096	1.40782e-06	1.88417e-05	0.0538017	0.000341621	0.000437746	0.00386299	0.00281028	0.0379342	0.0178569	0.0654303	0.0692793	0.0058528	1.0662e-05	2.61908e-06
		Married	0.0708396	14.1164	1.10027	2.42904	3.01745e-06	3.46769e-05	0.00562844	0.000895882	0.000146602	0.0907737	0.00686204	0.00156837	0.0105516	0.00489052	0.211512	0.0173772	2.65e-05	4.23285e-07
		Divorce	0.141093	7.08754	0.927383	2.64579	4.73938e-06	3.24585e-05	0.00153012	0.00106005	0.0655849	0.00172293	0.195324	0.00209475	0.0141951	0.033427	0.0894464	0.00205571	7.26652e-06	1.12231e-05
		Widowed	0.195084	5.12601	0.895246	2.69285	2.96207e-06	2.65288e-06	0.00610792	5.19529e-05	0.0176364	0.0704659	0.000340667	0.00266113	0.000806815	0.000238581	0.480176	0.00809069	1.32503e-05	2.03494e-06
	Educational level	Primary school and below	0.800833	1.2487	0.709187	3.02555	1.11503e-06	6.44012e-05	0.0626948	0.000245278	0.00819872	8.32388e-05	0.11691	0.0452346	0.0217206	0.200932	0.0114049	0.029105	0.000142866	3.1538e-06
		College degree or above	0.643869	1.55311	0.498555	3.60851	1.68481e-05	3.72769e-05	0.00485418	2.23438e-07	0.00833518	0.00133806	0.131135	0.282908	0.10196	0.000973593	0.0730933	0.326069	6.28626e-05	2.96094e-05
	Family per capita monthly income (yuan)	<1500	0.575881	1.73647	0.441161	3.83606	9.42321e-05	0.00073254	2.5195e-06	0.00167726	0.00795473	0.0121485	0.36069	0.0115996	0.220607	0.00861752	0.0215544	0.438608	0.000123843	0.000108869
		1500-3000	0.643245	1.55462	0.194844	5.77219	0.0009401	0.00800467	0.0140534	0.00150582	0.00333008	0.000132243	0.000829708	0.526328	0.431423	0.639756	0.00192433	0.0860264	0.00649264	0.00255186
	Number of sequelae	No	0.940407	1.06337	0.0345259	13.7123	0.00114543	0.365679	0.00183592	0.00451345	8.89079e-05	0.000375493	0.0161512	0.0468631	0.0273069	0.00787969	9.5275e-05	0.0716081	0.305519	0.0382281
		One kind	0.843141	1.18604	0.0170581	19.5083	0.0130594	0.31203	0.133125	0.204078	0.166874	0.119366	0.00141798	0.0102606	0.0372124	0.0221836	0.00133306	0.000762221	0.559541	0.112678
		Social support	0.592513	1.68773	0.0132224	22.1579	5.27091e-05	0.0531336	0.355571	0.369107	0.323281	0.298893	0.000162599	0.000130646	0.0166231	0.00123058	0.0199519	0.00238939	0.12305	0.57949
		Self-esteem	0.671899	1.48832	0.00399759	40.2982	0.984556	0.259639	0.359691	0.416092	0.378501	0.400623	0.006778	0.00539281	0.00246251	0.00657658	0.000541008	0.00265995	0.00431739	0.266534
2		Constant			7.46564	1	8.76078e-05	0.000434989	0.000195403	0.000224185	0.000170524	0.000135634	0.00108724	0.002974	0.00176838	0.00264205	0.000480057	0.00433121	0.00045251	0.000171196	0.000169253
		Religious belief	0.883423	1.13196	1.44924	2.26967	4.03651e-07	2.2145e-05	0.000764369	0.000120524	0.0193642	3.99397e-05	0.158288	0.0216532	0.0948346	0.00402654	0.0184199	0.00311599	5.1666e-05	7.75974e-06	1.06413e-05
	Marital status	Unmarried	0.150374	6.6501	1.22632	2.46735	1.08297e-06	1.66679e-05	0.0535508	0.0003322	0.000458866	0.00381236	0.00282665	0.0379821	0.0175167	0.0644229	0.0676465	0.00604355	8.45129e-06	1.31298e-06	8.55523e-07
		Married	0.0706791	14.1485	1.10029	2.60484	2.97973e-06	3.54595e-05	0.00558556	0.00088867	0.00014287	0.0904227	0.00675348	0.00157295	0.0104024	0.00480065	0.208666	0.0172599	2.4422e-05	3.35706e-07	9.43882e-08
		Divorce	0.141005	7.09194	0.927866	2.83655	3.48195e-06	2.62264e-05	0.00151306	0.00108748	0.065752	0.00161817	0.192786	0.00223824	0.0139948	0.0321511	0.0875198	0.00175845	4.15967e-06	5.61058e-06	4.72419e-06
		Widowed	0.194226	5.14863	0.89527	2.88773	3.01682e-06	3.13154e-06	0.00603163	5.16538e-05	0.0173976	0.0702692	0.000389437	0.00259782	0.00077305	0.000199617	0.473853	0.00823952	1.36686e-05	1.54556e-06	2.47225e-07
	Educational level	Primary school and below	0.790238	1.26544	0.709259	3.24437	1.30003e-06	6.8252e-05	0.0623476	0.000239959	0.00812582	8.64481e-05	0.115266	0.0442387	0.0214246	0.200529	0.0110925	0.0283905	0.00013024	1.64738e-06	1.22972e-06
		Junior high school, senior high school or technical secondary school	0.635947	1.57246	0.498819	3.86867	1.44136e-05	3.24316e-05	0.00482619	1.75697e-07	0.00802551	0.00121391	0.124852	0.273618	0.0982579	0.00113938	0.0734925	0.338267	5.16017e-05	1.69336e-05	9.59812e-06
	Family per capita monthly income (yuan)	<1500	0.568286	1.75968	0.443274	4.10391	7.11522e-05	0.000608368	5.11997e-07	0.00152877	0.00840245	0.012339	0.356414	0.0162628	0.213478	0.00632259	0.0209884	0.437211	7.57841e-05	5.20384e-05	9.4273e-05
		1500-3000	0.638121	1.5671	0.203198	6.06142	0.000551669	0.00503785	0.0117521	0.000749381	0.00252663	8.71724e-05	0.00224327	0.524776	0.421107	0.632267	0.00223681	0.0813971	0.00419515	0.00114629	0.00177916
	Number of sequelae	No	0.926184	1.0797	0.0371651	14.1731	0.00215401	0.381159	2.75488e-05	0.00998456	0.00159633	6.54952e-11	0.0199025	0.0333411	0.0369457	0.0116371	0.000242479	0.0600972	0.159939	0.0209623	0.0211561
		One kind	0.842407	1.18707	0.0188831	19.8837	0.00386759	0.096555	0.00319798	0.0241963	0.016831	0.0106453	0.00025346	0.000181447	0.0102943	0.0130537	0.00255344	0.00469301	0.828172	0.0747983	0.0698545
		Social support	0.565919	1.76704	0.0147344	22.5096	0.00666134	0.243047	0.506908	0.55561	0.479022	0.392009	0.00183112	0.00720316	0.0468886	0.00341332	0.026587	0.000358432	0.00443503	0.0717941	0.0464723
		Self-esteem	0.44183	2.26332	0.0061025	34.9767	0.00114836	0.0011555	0.00463763	0.00189292	0.000784092	0.0028692	0.00672734	0.0212083	0.00736943	0.0128915	0.0044262	0.0073466	0.000832498	0.659596	0.692167
		Hope	0.406565	2.45963	0.00393873	43.5367	0.985432	0.271798	0.338661	0.403093	0.3714	0.414452	0.0103797	0.0101529	0.00494443	0.0105036	0.00179495	0.00149055	0.00161298	0.0714441	0.0382803
